# Supplementary material for: Evolutionary Profile of Mayaro Virus in the Americas: An Update into Genome Variability
Source: Viruses. 2024 May 20;16(5):809. doi: 10.3390/v16050809 (PMC11126029; doi:10.3390/v16050809)
Supplement: Supplementary file 1 [file viruses-16-00809-s001.zip]

Archive with 2 entries (2 files):
- Supplementary Table S1 - Sequence Data.xlsx
- Supplementary Table S2 - RDP4 results.xlsx
