# Supplementary material for: Evolutionary Profile of Mayaro Virus in the Americas: An Update into Genome Variability
Source: Viruses. 2024 May 20;16(5):809. doi: 10.3390/v16050809 (PMC11126029; doi:10.3390/v16050809)
Supplement: Supplementary file 1 [file viruses-16-00809-s001.zip › Supplementary Table S1 - Sequence Data.xlsx]

## Sheet: Sequence Data
Supplementary Table 1: Data from the analyzed sequences: year of collection, origin, genotype, host, size of the sequenced genetic material, reference article and reference of genotype identification.
Title	Genbank ID	Genetic material	Genotype	Source / Host	Location	Collection year	DOI/PMID (sequencing author)
Mayaro virus, complete genome	NC_003417.1	11,411 bp linear RNA	L	-	Brazil	-	Unpublished
Mayaro virus strain Homo sapiens/Haiti-0737/2014, complete genome	MK837007.1	11,429 bp linear cRNA	D	Homo sapiens	Haiti	2014	Unpublished
Mayaro virus strain Uruma, complete genome	MK573246.1	11,206 bp linear RNA	D	Homo sapiens	Bolivia	1955	10.1084/jem.20190736
Mayaro virus strain FSB0311, complete genome	MK573245.1	11,206 bp linear RNA	D	Homo sapiens	Bolivia	2002	10.1084/jem.20190736
Mayaro virus strain BeH343155, complete genome	MK573244.1	11,206 bp linear RNA	D	Homo sapiens	Brazil	1978	10.1084/jem.20190736
Mayaro virus strain IQU2950, complete genome	MK573243.1	11,206 bp linear RNA	D	Homo sapiens	Peru	2000	10.1084/jem.20190736
Mayaro virus strain OBS2209, complete genome	MK573242.1	11,206 bp linear RNA	D	Homo sapiens	Peru	1995	10.1084/jem.20190736
Mayaro virus strain BeH506151, complete genome	MK573241.1	11,206 bp linear RNA	D	Homo sapiens	Brazil	1991	10.1084/jem.20190736
Mayaro virus strain TRVL15537, complete genome	MK573240.1	11,202 bp linear RNA	D	Coquillettidia venezuelensis	Trinidad and Tobago	1957	10.1084/jem.20190736
Mayaro virus strain BeH428890, complete genome	MK573239.1	11,224 bp linear RNA	L	Homo sapiens	Brazil	1984	10.1084/jem.20190736
Mayaro virus strain BeH407, complete genome	MK573238.1	11,224 bp linear RNA	L	Homo sapiens	Brazil	1955	10.1084/jem.20190736
Mayaro virus isolate Homo sapiens/Venezuela-1/2016, complete genome	MK288026.1	11,441 bp linear cRNA	D	Homo sapiens	Venezuela	2016	10.4269/ajtmh.19-0357
Mayaro virus isolate TRVL 4675, complete genome	MK070492.1	11,424 bp linear RNA	D	Homo sapiens	Trinidad and Tobago	1954	10.1093/jme/tjy241
Mayaro virus isolate IQT4235, complete genome	MK070491.1	11,413 bp linear RNA	D	Homo sapiens	Peru	1997	10.1093/jme/tjy241
Mayaro virus strain BeH792430, complete genome	KY618140.1	11,480 bp linear RNA	D	Homo sapiens	Brazil	2012	Unpublished
Mayaro virus strain BeH758762, complete genome	KY618139.1	11,365 bp linear RNA	D	Homo sapiens	Brazil	2009	Unpublished
Mayaro virus strain BeH744173, complete genome	KY618138.1	11,381 bp linear RNA	D	Homo sapiens	Brazil	2008	Unpublished
Mayaro virus strain BeH744141, complete genome	KY618137.1	11,381 bp linear RNA	D	Homo sapiens	Brazil	2008	Unpublished
Mayaro virus strain BeH743921, complete genome	KY618136.1	11,381 bp linear RNA	D	Homo sapiens	Brazil	2008	Unpublished
Mayaro virus strain BeH505465, complete genome	KY618135.1	11,612 bp linear RNA	L	Homo sapiens	Brazil	1991	Unpublished
Mayaro virus strain BeH504639, complete genome	KY618134.1	11,512 bp linear RNA	D	Homo sapiens	Brazil	1991	Unpublished
Mayaro virus strain BeH473130, complete genome	KY618133.1	11,535 bp linear RNA	L	Homo sapiens	Brazil	1988	Unpublished
Mayaro virus strain BeH394885, complete genome	KY618132.1	11,416 bp linear RNA	D	Homo sapiens	Brazil	1981	Unpublished
Mayaro virus strain BeH342916, complete genome	KY618131.1	11,423 bp linear RNA	D	Homo sapiens	Brazil	1978	Unpublished
Mayaro virus strain BeAr757954, complete genome	KY618130.1	11,550 bp linear RNA	D	Culex sp.	Brazil	2011	Unpublished
Mayaro virus strain BeAr505578, complete genome	KY618129.1	11,541 bp linear RNA	L	Haemagogus janthinomys	Brazil	1991	Unpublished
Mayaro virus strain BeAr344910, complete genome	KY618128.1	11,407 bp linear RNA	D	Haemagogus janthinomys	Brazil	1978	Unpublished
Mayaro virus strain BeAr20290, complete genome	KY618127.1	11,472 bp linear RNA	L	Haemagogus janthinomys	Brazil	1960	Unpublished
Mayaro virus strain Homo sapiens/Haiti-1/2014, complete genome	KY985361.1	11,462 bp linear RNA	L/D	Homo sapiens	Haiti	2014	Unpublished
Mayaro virus strain Homo sapiens/Haiti-1/2015, complete genome	KX496990.1	11,462 bp linear cRNA	L/D	Homo sapiens	Haiti	2015	10.3201/eid2211.161015
Mayaro virus isolate BeAr20290, complete genome	KT754168.1	11,226 bp linear RNA	L	Haemagogus sp.	Pará, Brazil	1960	10.1128/genomeA.01372-15
Mayaro virus isolate BR/SJRP/LPV01/2015, complete genome	KT818520.1	11,438 bp linear RNA	L/D	Homo sapiens	São Paulo, Brazil (imported from Pará)	2014	10.1128/genomeA.01341-15
Mayaro virus strain Acre27, complete genome	KM400591.1	11,273 bp linear RNA	D	Homo sapiens	Acre, Brazil	2004	10.4269/ajtmh.14-0417
Mayaro virus strain BNI-1, complete genome	KJ013266.2	11,376 bp linear RNA	D	Homo sapiens	French Guiana	2013	10.3201/eid2007.140043
Mayaro virus strain MAYLC from French Guiana, complete genome	DQ001069.1	11,429 bp linear RNA	D	Homo sapiens	French Guiana	1998	10.1016/j.virusres.2005.11.006
Mayaro virus isolate LP7-234, complete genome	MT227562.1	11,449 bp linear RNA	D	Icterus spurius	Louisiana, USA	1967	PMID: 4418030
Mayaro virus strain Homo sapiens/Haiti-0380/2014, complete genome	MK837006.1	11,429 bp linear cRNA	D	Homo sapiens	Haiti	2014	10.1016/j.ijid.2019.07.031
Mayaro virus strain Homo sapiens/Haiti-0729/2014, complete genome	MN138459.1	11,429 bp linear RNA	D	Homo sapiens	Haiti	2014	10.1016/j.ijid.2019.07.031
Mayaro virus isolate BR/Sinop/H307/2015, complete genome	MH513597.1	11,147 bp linear RNA	L	Homo sapiens	Mato Grosso, Brazil	2015	Unpublished
Mayaro virus strain BeH256 Nsp1-3, Nsp4, and structural polyprotein genes, complete cds	KP842819.1	11,105 bp linear RNA	L	Homo sapiens	Venezuela	2010	10.3201/eid2110.141660
Mayaro virus strain Ohio Nsp1-3, Nsp4, and structural polyprotein genes, complete cds	KP842807.1	11,099 bp linear RNA	D	Homo sapiens	Peru	1966	10.3201/eid2110.141660
Mayaro virus strain MAYV15A Nsp1-3, Nsp4, and structural polyprotein genes, complete cds	KP842799.1	11,099 bp linear RNA	D	Homo sapiens	Venezuela	2010	10.3201/eid2110.141660
Mayaro virus strain MAYV14A Nsp1-3, Nsp4, and structural polyprotein genes, complete cds	KP842798.1	11,099 bp linear RNA	D	Homo sapiens	Venezuela	2010	10.3201/eid2110.141660
Mayaro virus strain MAYV13A Nsp1-3, Nsp4, and structural polyprotein genes, complete cds	KP842797.1	11,099 bp linear RNA	D	Homo sapiens	Venezuela	2010	10.3201/eid2110.141660
Mayaro virus strain MAYV12A Nsp1-3, Nsp4, and structural polyprotein genes, complete cds	KP842796.1	11,099 bp linear RNA	D	Homo sapiens	Venezuela	2010	10.3201/eid2110.141660
Mayaro virus strain MAYV11A Nsp1-3, Nsp4, and structural polyprotein genes, complete cds	KP842795.1	11,099 bp linear RNA	D	Homo sapiens	Venezuela	2010	10.3201/eid2110.141660
Mayaro virus strain MAYV16A Nsp1-3, Nsp4, and structural polyprotein genes, complete cds	KP842794.1	11,099 bp linear RNA	D	Homo sapiens	Venezuela	2010	10.3201/eid2110.141660
Mayaro virus strain ARV0565 Nsp1-3, Nsp4, and structural polyprotein genes, complete cds	KP842800.1	11,099 bp linear RNA	D	Homo sapiens	Peru	1955	10.3201/eid2110.141660
Mayaro virus strain IQE2777 Nsp1-3, Nsp4, and structural polyprotein genes, complete cds	KP842801.1	11,099 bp linear RNA	D	Homo sapiens	Peru	2006	10.3201/eid2110.141660
Mayaro virus strain BeAn343102 Nsp1-3, Nsp4, and structural polyprotein genes, complete cds	KP842802.1	11,099 bp linear RNA	D	Monkey	Pará, Brazil	1978	10.3201/eid2110.141660
Mayaro virus strain BeH343148 Nsp1-3, Nsp4, and structural polyprotein genes, complete cds	KP842803.1	11,099 bp linear RNA	D	Homo sapiens	Pará, Brazil	1978	10.3201/eid2110.141660
Mayaro virus strain BeAn337622 Nsp1-3, Nsp4, and structural polyprotein genes, complete cds	KP842804.1	11,099 bp linear RNA	D	Monkey	Pará, Brazil	1978	10.3201/eid2110.141660
Mayaro virus strain FSB0319 Nsp1-3, Nsp4, and structural polyprotein genes, complete cds	KP842805.1	11,099 bp linear RNA	D	Homo sapiens	Bolivia	2002	10.3201/eid2110.141660
Mayaro virus strain FPY0046 Nsp1-3, Nsp4, and structural polyprotein genes, complete cds	KP842813.1	11,099 bp linear RNA	D	Homo sapiens	Peru	2011	10.3201/eid2110.141660
Mayaro virus strain FMD3213 Nsp1-3, Nsp4, and structural polyprotein genes, complete cds	KP842812.1	11,099 bp linear RNA	N	Homo sapiens	Peru	2010	10.3201/eid2110.141660
Mayaro virus strain FMD0641 Nsp1-3, Nsp4, and structural polyprotein genes, complete cds	KP842811.1	11,099 bp linear RNA	D	Homo sapiens	Peru	2005	10.3201/eid2110.141660
Mayaro virus strain TRVL15537 Nsp1-3, Nsp4, and structural polyprotein genes, complete cds	KP842810.1	11,098 bp linear RNA	D	Mosquito	Trinidad and Tobago	1957	10.3201/eid2110.141660
Mayaro virus strain BeH186258 Nsp1-3, Nsp4, and structural polyprotein genes, complete cds	KP842809.1	11,099 bp linear RNA	D	Homo sapiens	Brazil	1970	10.3201/eid2110.141660
Mayaro virus strain IQU3056 Nsp1-3, Nsp4, and structural polyprotein genes, complete cds	KP842808.1	11,099 bp linear RNA	D	Homo sapiens	Peru	2000	10.3201/eid2110.141660
Mayaro virus isolate FPI_1738 nsp1-3, nsp4, and polyprotein genes, complete cds	KY026197.1	11,438 bp linear RNA	D	Homo sapiens	Peru	2011	Unpublished
Mayaro virus strain BeAr30853 Nsp1-3, Nsp4, and structural polyprotein genes, complete cds	KP842820.1	11,105 bp linear RNA	L	Tick	Pará, Brazil	1961	10.3201/eid2110.141660
Mayaro virus strain BeAr505411 Nsp1-3, Nsp4, and structural polyprotein genes, complete cds	KP842818.1	11,141 bp linear RNA	L	Mosquito	Pará, Brazil	1991	10.3201/eid2110.141660
Mayaro virus isolate FPI_179 nsp1-3, nsp4, and polyprotein genes, complete cds	KY026200.1	11,433 bp linear RNA	D	Homo sapiens	Peru	2011	Unpublished
Mayaro virus isolate FPY_0046 nsp1-3, nsp4, and polyprotein genes, complete cds	KY026198.1	11,440 bp linear RNA	D	Homo sapiens	Peru	2011	Unpublished
Mayaro virus strain FVB0069 Nsp1-3, Nsp4, and structural polyprotein genes, complete cds	KP842817.1	11,093 bp linear RNA	D	Homo sapiens	Bolivia	2006	10.3201/eid2110.141660
Mayaro virus strain FPI0179 Nsp1-3, Nsp4, and structural polyprotein genes, complete cds	KP842816.1	11,093 bp linear RNA	D	Homo sapiens	Peru	2011	10.3201/eid2110.141660
Mayaro virus strain FPI1761 Nsp1-3, Nsp4, and structural polyprotein genes, complete cds	KP842815.1	11,093 bp linear RNA	D	Homo sapiens	Peru	2011	10.3201/eid2110.141660
Mayaro virus strain FVB0112 Nsp1-3, Nsp4, and structural polyprotein genes, complete cds	KP842814.1	11,099 bp linear RNA	D	Homo sapiens	Bolivia	2006	10.3201/eid2110.141660
Mayaro virus strain FSB1131 Nsp1-3, Nsp4, and structural polyprotein genes, complete cds	KP842806.1	11,099 bp linear RNA	D	Homo sapiens	Bolivia	2006	10.3201/eid2110.141660
Mayaro virus isolate FPY_0122 nsp1-3, nsp4, and polyprotein genes, complete cds	KY026199.1	11,443 bp linear RNA	D	Homo sapiens	Peru	2011	Unpublished
Mayaro virus isolate FPI_1766 nsp1-3, nsp4, and polyprotein genes, complete cds	KY026195.1	11,456 bp linear RNA	D	Homo sapiens	Peru	2011	Unpublished
EVOLUTIONARY PROFILE OF MAYARO VIRUS IN THE AMERICAS: AN UPDATE INTO GENOME VARIABILITY Mikaela dos Santos Marinho1; Giulia Magalhães Ferreira1; Victoria Riquena Grosche1,2, Nilson Nicolau-Junior2; Túlio de Lima Campos3, Igor Andrade Santos1*; Ana Carolina Gomes Jardim1,4 *. 1Institute of Biomedical Sciences, Federal University of Uberlândia, Uberlândia, Minas Gerais,, Brazil.; 2 Institute of Bio…
