# Supplementary material for: Evolutionary Profile of Mayaro Virus in the Americas: An Update into Genome Variability
Source: Viruses. 2024 May 20;16(5):809. doi: 10.3390/v16050809 (PMC11126029; doi:10.3390/v16050809)
Supplement: Supplementary file 1 [file viruses-16-00809-s001.zip › Supplementary Table S2 - RDP4 results.xlsx]

## Sheet: Planilha1
Supplementary table 2: Recombination confirmation provided by RDP4
RDP event 1				RDP event 2				RDP event 3
Sequences identified as recombinant	Methods	Average P value		Sequences identified as recombinant	Methods	Average P value		Sequences identified as recombinant	Methods	Average P value
KX496990.1; KT818520.1	RDP	9,931 X 10-73		KY985361.1	RDP	1,384 x 10-49		MK288026.1	RDP	2,166 x 10-03
KX496990.1; KT818520.1	GENECONV	2,513 X 10-56		KY985361.1	GENECONV	1,053 x 10-41		MK288026.1	GENECONV	3,964 x 10-03
KX496990.1; KT818520.1	BootScan	1,210 X 10-62		KY985361.1	BootScan	1,298 X 10-33		MK288026.1	BootScan	2,453 x 10-02
KX496990.1; KT818520.1	MaxChi	8,144X 10-19		KY985361.1	MaxChi	1,052X 10-12		MK288026.1	MaxChi	7,930 x 10-04
KX496990.1; KT818520.1	Chimaera	1,567 X 10-19		KY985361.1	Chimaera	4,073X 10-13		MK288026.1	Chimaera	3,116 x 10-03
KX496990.1; KT818520.1	SiScan	6,188 X 10-20		KY985361.1	SiScan	4,821X 10-09		MK288026.1	SiScan	6,497 x 10-10
KX496990.1; KT818520.1	3Seq	1,081 X 10-44		KY985361.1	3Seq	4,387X 10-12		MK288026.1	3Seq	4,523 x 10-02
-	LARD	-		-	LARD	-		MK288026.1	LARD	-
-	Phylipro	-		-	Phylipro	-		MK288026.1	Phylipro	-
EVOLUTIONARY PROFILE OF MAYARO VIRUS IN THE AMERICAS: AN UPDATE INTO GENOME VARIABILITY Mikaela dos Santos Marinho1; Giulia Magalhães Ferreira1; Victoria Riquena Grosche1,2, Nilson Nicolau-Junior2; Túlio de Lima Campos3, Igor Andrade Santos1*; Ana Carolina Gomes Jardim1,4 *. 1Institute of Biomedical Sciences, Federal University of Uberlândia, Uberlândia, Minas Gerais,, Brazil.; 2 Institute of Bio…
